# Supplementary material for: Multi-Spectroscopic and Molecular Modeling Studies of Interactions Between Anionic Porphyrin and Human Serum Albumin
Source: Int J Mol Sci. 2024 Nov 20;25(22):12473. doi: 10.3390/ijms252212473 (PMC11595176; doi:10.3390/ijms252212473)
Supplement: Supplementary file 1 [file ijms-25-12473-s001.zip]

Archive with 1 entries (1 files):
- ijms-3255447-supplementary.pdf
